# Supplementary material for: Health Behavior and Metabolic Risk Factors Associated with Normal Weight Obesity in Adolescents
Source: PLoS One. 2016 Aug 25;11(8):e0161451. doi: 10.1371/journal.pone.0161451 (PMC4999227; doi:10.1371/journal.pone.0161451)
Supplement: S1 Dataset — (XLSX) [file pone.0161451.s001.xlsx]

## Sheet: S1dataset_rawdata
sex	smoking_2cat	Physical_activity_3cat	enough_sleep_2cat	breakfast_yes_no	lunch_yes_no	dinner_yes_no	eveningsnack_yesno	sugary_soda_2cat	sugarfree_soda_2cat	Fruits_2cat	Vegetables_2cat	sweets_2cat	snakk_2cat	fastfood_2cat	FishOilSupplement	kcal	proteinE	fatE	sfaE	mufaE	pufaE	omega3E	carbohydratesE	sugarE	alkoholE	Fiber	VitaminA_RE	Retinol	VitaminD	VitaminE	Folate	VitaminC	Calcium	Iron	Selenium	Iodine	height	weight	BMI	waistcircumference	PercentFat	BoneMineralDensity	VO2ml	HDL_mgdL	LDL_mgdL	Striglycerides_mgdL	SystolicBloodPressure	DiastolicBloodPressure	B_Glucose_mgdL
1	1	2	1	1	1	1	0	1	0	1	1	1	1	0	1	3489.7	11.0359	30.2957	13.594	7.52815	4.8924	0.00773705	58.1276	28.2695	0	17.33	674.84	447.32	1.22	10.74	361.26	258.83	964.5	10.9	49.24	105.21	188.8	69.4	19.4695	74.8667	10.446	1.21708	54	77.4	104.49	97.46	123	72.5	75.6
1	0	0	0	1	1	0	1	0	0	1	0	0	0	0	0	3447.81	22.76	27.3878	12.2948	8.68465	3.5553	0.0104414	49.2174	8.09094	0	32.58	1312.4	1084.22	4.92	32.13	607.58	84.8	2975.55	23.99	147.83	333.49	184.8	65.1	19.0624	75	9.48589	1.1711	67.9	61.92	97.8055	53.16	125	72	81
1	0	0	1	1	1	1	0	1	1	1	1	0	0	1	1	2977.06	23.4392	19.6684	8.64913	5.88601	2.33082	0.193479	56.0056	10.7677	0	28.24	1500.08	1069.45	8.86	48.71	739.42	336.48	2357.6	24.33	207.01	621.72	184.1	75.4667	22.2663	79	10.3765	1.43383	57.9	50.31	84.0845	44.3	119	63.5	88.2
1	0	0	1	0	0	0	0	1	0	0	0	1	1	1	0	1388.71	20.9057	34.1022	13.9532	10.1166	3.99868	0.0194425	44.5738	11.3602	0	19.56	842.79	817.79	4.17	8.47	316.85	36.74	1376.56	20.48	59.69	122.32	171.1	54.7	18.6848	64.7	9.6842	1.02974	56.2	50.31	74.9373	70.88	113	69	77.4
1	0	0	0	1	1	1	0	1	1	1	0	0	1	1	2	2738.79	21.2371	30.1633	9.60534	10.6175	6.07276	0.00657225	48.0534	13.7988	0	12.76	367.27	304.4	0.85	8.53	329.05	96.34	1403.74	12.61	60.95	137.49	182	72.5	21.8875	75	9.43239	1.25325	61.7	#NULL!	#NULL!	#NULL!	128	61	#NULL!
1	0	0	1	1	1	1	1	1	1	0	1	1	1	1	1	3132.67	16.5303	33.0274	14.0343	10.0812	4.30942	0.132156	49.9918	16.5775	0	20.19	931.38	721.1	5.55	16.83	410.98	200.57	1782.15	15.75	75.63	184.61	179.2	67.1	20.8952	77.4	9.57884	1.36555	63.7	54.18	74.5855	53.16	119	72	73.8
1	0	0	1	0	1	1	1	1	1	1	1	0	0	0	1	3578.65	12.7836	34.9925	12.4966	10.7664	4.87391	0.100597	51.8375	18.645	0	17.89	1508.46	1381.65	12.3	6.54	484.13	57.12	2210.73	19.39	69.27	162.34	166.867	56.3	20.2194	73.9667	13.2265	1.15045	55.9	54.18	118.211	106.32	129	83	82.8
1	0	0	1	1	1	1	0	1	1	1	1	0	0	0	1	2615.02	20.4541	33.4184	14.9746	9.96358	4.13342	0.836322	45.6883	6.59421	0	18.37	1420.87	1323.44	21.08	13.87	588.71	36.35	2748.92	22.24	149.44	501.12	187.4	67.5	19.2205	74.8333	11.3094	1.29984	60.1	54.18	103.435	44.3	125	70.5	84.6
1	0	2	0	1	1	1	1	1	0	1	0	1	1	0	1	2916.77	15.343	20.4113	7.16786	5.61271	4.17791	0.030856	63.3838	6.71016	0	29.38	313.12	233.33	0.67	6.27	356.55	189.31	1352.35	14.77	56.79	97.23	183.467	65	19.3107	73	14.2363	1.09822	52.8	50.31	74.5855	53.16	109	63.5	79.2
1	0	0	0	1	1	1	0	1	1	1	1	0	0	1	0	3040.49	16.3158	37.6162	12.7134	14.2141	5.68329	0.0236804	45.7676	12.9255	0	29.95	3836.96	342.89	0.56	12.76	409.65	117.19	1493.73	12.56	90.68	126.63	181.867	68.5	20.7102	74.9	12.3505	1.35987	54.7	42.57	93.9355	53.16	116	77.5	81
1	1	0	1	0	0	1	0	1	0	0	0	0	1	1	0	1935.29	18.2795	33.1811	15.0629	10.245	2.18572	0.0465047	48.0941	3.5757	0	21.8	305.3	242.74	0.23	3.41	192.42	8.81	1376.39	6.39	89.21	86.71	188.7	69.1	19.4059	73.4333	11.8768	1.34243	51.8	46.44	84.7882	79.74	114.5	67	86.4
1	0	0	1	1	1	1	0	1	0	1	1	0	1	0	2	4559.89	15.0828	35.8331	16.4925	8.29953	4.93827	0.213163	48.7257	13.9591	0	27.69	4265.74	2651.19	24.9	37.21	1253.74	431.4	2475.94	45.41	180.3	734.42	182	68.7	20.7402	71.6	11.7718	1.48737	60.3	46.44	88.3064	62.02	106	69.5	77.4
1	1	1	1	1	1	1	1	1	1	0	0	0	1	1	0	3320.86	14	28.7708	8.75375	8.87571	4.36061	0.0135507	56.6383	14.2433	0	17.1	476.05	290.15	0.77	5.91	410.92	750.79	778.59	9.64	72.58	36.76	175.2	60.1	19.5797	71.1667	12.9621	1.13818	51	42.57	66.4936	132.9	119	73	75.6
1	0	0	1	1	1	1	0	1	0	1	0	1	1	1	1	4497.59	18.9213	30.7165	9.79125	10.6417	6.44746	0.120064	49.8365	9.95289	0	34.08	1285.5	1031.77	10.16	44.44	562.91	232.72	2010.37	20.21	143.92	171.02	180.9	77.3	23.62	78.2	10.9336	1.30134	57.6	54.18	87.9545	44.3	118	63	73.8
1	0	0	1	1	1	1	0	0	1	1	0	0	0	0	1	2071.31	24.6047	34.1871	10.5455	10.4847	8.56849	0.139042	40.7974	1.8539	0	22.65	1545.24	1483.88	16.07	26.82	796.69	126.59	1753.51	28.15	58.52	301.12	166.533	64.6	23.2933	73.7333	12.1661	1.27108	63.4	34.83	71.7709	106.32	121	64.5	86.4
1	1	2	1	1	1	1	1	1	0	1	0	1	1	0	0	3721.29	15.2238	47.7125	26.7633	11.8483	1.39065	0.0145111	37.0947	9.31505	0	3.29	2048.3	1881.91	4.66	5.26	203.94	28.57	4388.25	6.25	72.52	435.82	180.4	62.5	19.2047	75.1	14.6676	1.25599	41.2	46.44	93.5836	132.9	107	68.5	70.2
1	0	0	1	1	0	1	0	0	0	0	0	0	0	0	1	2345.26	27.4392	45.0142	18.6773	15.0738	4.46688	0.38759	27.4886	9.50513	0	15.44	329.25	117.31	0.46	8.68	244.09	199.93	265.95	12.47	57.08	14.78	187.8	67.7	19.1954	69.8	14.4098	1.30407	47.1	46.44	131.228	79.74	118	68	100.8
1	0	0	1	1	1	1	0	1	1	1	1	1	1	1	0	#NULL!	#NULL!	#NULL!	#NULL!	#NULL!	#NULL!	#NULL!	#NULL!	#NULL!	#NULL!	#NULL!	#NULL!	#NULL!	#NULL!	#NULL!	#NULL!	#NULL!	#NULL!	#NULL!	#NULL!	#NULL!	184.3	68.7	20.2258	74.2	12.7145	1.26765	61.3	54.18	98.8609	106.32	119.5	63.5	81
1	0	1	1	1	1	1	0	1	0	1	0	1	1	1	1	4310.57	22.3915	35.7489	15.7469	11.7047	2.90426	0.121098	41.498	17.4204	0	16.34	1840.26	1531.08	9.37	49.24	564.45	82.27	3364.41	25.84	106.13	279.11	181.5	63	19.1244	76.7	13.5845	1.1339	53.7	42.57	86.5473	70.88	138	66.5	77.4
1	0	0	0	1	1	1	0	1	1	1	0	0	0	0	0	2041.58	20.7565	28.1958	12.0657	7.66172	3.82204	0.0793503	50.4413	6.02867	0	28.43	959.5	866.87	5.51	5.42	600.56	30.24	1279.08	23.72	77.13	90.01	185.2	71.8	20.9335	74.3333	14.2787	1.34866	54.6	69.66	64.7345	44.3	113	67	88.2
1	0	0	1	1	1	1	0	1	0	0	0	0	0	1	1	3655.08	20.5457	32.8893	9.99705	11.2184	6.02285	1.08835	46.1101	5.74762	0	26.78	818.66	532.34	42.21	15.24	708.85	432.38	2477.7	25.29	188.43	176.91	194.433	88.8	23.4894	82.8333	10.5523	1.44238	57.5	42.57	72.8264	62.02	136	81	84.6
1	0	0	1	1	1	1	0	1	0	1	1	0	1	1	1	3672.09	15.1304	30.6782	14.5242	8.80371	3.64452	0.0955859	53.6643	16.2295	0	27.38	1943.57	1754.92	13.18	29.7	727.31	94.21	1759.56	21.03	103.28	281.15	172	60	20.2812	73.0333	13.204	1.18307	65.8	46.44	52.4209	106.32	123.5	70	82.8
1	0	1	1	1	1	1	0	1	1	0	1	1	1	1	0	574.566	5.87574	3.916	1.92667	1.26878	0.610896	0	84.0564	21.1638	6.2656	1.07	44.35	18.45	0.86	0.26	171.35	85.99	105.65	6.33	2.5	12.29	177.6	62.3	19.7516	71.8667	14.8229	1.25042	51.7	46.44	113.989	88.6	118.5	74	79.2
1	1	2	1	0	1	0	0	1	1	0	0	0	0	0	0	3483.97	13.3595	40.3092	17.592	10.9401	5.64959	0.255743	46.1198	19.8521	0	25.44	1333.47	1280.92	10.12	13.16	415.89	183.23	955.61	24.49	161	550.33	182.4	74.9	22.5129	81.2	15.7575	1.15416	56.1	61.92	90.0655	53.16	113	66.5	73.8
1	0	0	1	1	0	1	0	1	0	1	1	0	0	0	1	2711.88	20.1794	35.9551	13.4973	11.1974	4.35086	0.620603	43.5108	7.24073	0	15.88	967.63	888.02	19.89	11.89	623.33	21.16	1458.87	22.76	93.37	173.69	195.067	84.6	22.2333	79	15.756	1.38821	49.2	50.31	98.8609	106.32	116.5	68.5	88.2
1	0	0	1	1	1	1	1	1	1	1	1	0	1	0	1	2856.99	18.6714	28.5184	9.76551	10.027	5.54744	0.636333	52.2143	10.5411	0	23.75	1196.37	1030.62	18.34	19.27	699.77	267.19	1768.24	19.53	105.61	218.78	185.033	71.6	20.9128	73.6	16.7346	1.24282	51.7	58.05	58.7536	35.44	134	69	90
1	0	0	1	1	1	1	1	0	0	1	1	0	0	0	1	1438.53	19.2225	41.5738	17.324	15.9914	2.55261	0.131385	39.0316	0	0	15.04	600.44	78.99	0.05	1.23	221.44	101.68	728.5	8.3	35.52	54.25	179.2	70.6	21.9851	77.4	14.8285	1.29488	44.7	38.7	72.4745	44.3	138.5	88	79.2
1	0	0	1	0	1	1	0	1	1	1	1	0	1	1	0	3937.3	13.4559	12.4212	4.53509	4.1465	3.52704	0.0114292	72.9994	36.0451	0	22.34	402.25	277.06	0.39	6.43	333.58	433.58	765.48	20.32	120.46	29.71	190.833	78.3	21.5007	81.5333	13.8923	1.30917	60.6	50.31	101.675	53.16	119	63	81
1	0	1	1	1	1	1	0	1	1	0	0	1	1	1	0	2120.44	14.6177	34.6343	16.4173	9.26552	2.71641	0.182509	50.3499	27.0415	0	12.13	631.36	558.64	2.34	3.99	148.02	31.51	619	8.91	28.91	62.59	174.3	66.6	21.922	75.6333	14.1672	1.26762	57.2	38.7	92.1764	62.02	112.5	62.5	75.6
1	0	0	1	1	1	1	0	1	1	0	0	0	1	1	0	1881.47	31.1204	22.712	10.428	6.75429	2.65006	0.0478349	45.3815	8.06604	0	21.41	1123.44	206.08	0.53	5.45	306.23	60.39	1278.94	11.34	89.73	141.04	181.6	65.8	19.9524	76.8333	17.0814	1.20401	56	46.44	92.5282	79.74	127.5	63	82.8
1	0	0	0	1	1	1	1	0	0	1	1	0	0	0	0	1583.82	17.7445	26.5258	11.8707	6.9383	3.04012	0.0340948	55.0669	11.173	0	17.44	1933.85	1283.44	11.73	14.35	599.28	155.79	776.53	17.47	44.51	201.28	188.033	76.5	21.6367	77.8333	11.8709	1.33339	52.4	54.18	88.3064	62.02	128	77	79.2
1	0	1	1	0	1	0	0	1	0	0	0	1	0	0	0	2251.07	10.8642	44.271	20.6022	13.0578	3.5903	0.0719659	44.1764	13.1014	0.799621	18.22	14891.4	14859.1	2.76	6.28	335.72	20.36	712.51	21.07	56.16	60.27	185.2	80	23.3243	78.7	13.974	1.28782	56.8	58.05	80.5664	62.02	113	71	81
1	1	1	0	1	1	1	1	1	1	1	1	0	0	1	0	4399.19	14.3226	22.5042	6.84331	6.97424	7.42023	0.0225042	46.8687	14.7045	20.4583	21.01	466.12	376.78	1.06	13.31	438.11	566.13	1531.61	11.1	105.1	171.08	194	78.2	20.778	80.5333	15.1027	1.35909	59.6	46.44	77.4	194.92	134	82.5	81
1	0	1	1	1	1	0	0	1	1	1	1	0	1	0	1	3353.09	17.9786	25.0802	11.5872	6.99206	2.85319	0.501925	56.2299	4.21939	0	31	1176.5	978.28	24.43	14.54	931.06	343.03	2790.17	35.07	117.85	255.69	183.6	75.3	22.3383	77.5	14.0085	1.34872	55	38.7	99.2127	124.04	134	74.5	84.6
1	0	2	1	1	1	1	0	1	1	1	0	1	1	1	0	3241.28	13.3972	25.9758	10.6208	6.60017	3.91234	0.0194368	59.9467	14.8275	0	26.5	1149.19	482.8	2.07	9.93	468.16	73.27	1530.42	16.74	60.69	143.26	188	69.8	19.7488	76.3667	15.663	1.3051	53.8	54.18	110.119	88.6	137.5	83	88.2
1	0	1	0	1	0	1	0	1	1	0	0	0	1	1	1	1938.67	16.7269	55.1418	15.9836	19.5814	10.3199	0.13927	28.405	4.92502	0	9.84	979.98	948.24	4.69	12.26	362.89	21.2	593.37	21.98	93.01	127.8	181.7	64.6	19.5669	72.9333	15.6805	1.19466	49.6	50.31	62.9755	53.16	112	68.5	95.4
1	0	0	1	1	0	1	0	1	0	1	1	0	1	0	0	4221.65	26.6834	23.4932	8.25672	8.22474	2.37277	0.0341099	49.0614	6.93283	0	26.56	1336.66	1064.02	5.78	31.41	954.46	310.03	3016.63	28.26	186.06	323.22	196.967	88.2	22.7344	80.9	13.2936	1.37604	62.6	46.44	86.5473	70.88	133	75.5	88.2
1	0	0	0	0	1	1	1	1	1	1	1	0	0	0	0	1877.85	12.3375	39.9376	17.3783	12.4179	3.92522	0.047927	47.5032	13.2534	0	10.86	724.65	529.39	2.7	6.06	389	10.93	1276.17	9.9	43.12	105.14	194.267	76.8	20.35	77.6	15.2088	1.38401	46.7	61.92	106.249	88.6	129.5	72.5	88.2
1	0	1	0	1	1	1	1	1	0	0	1	1	0	0	0	2024	21.8715	42.0296	17.3597	11.4901	6.65217	0.0355731	35.9427	3.98617	0	14.44	787.37	693.35	4.15	7.9	150.72	16.55	1214.31	5.08	66.88	118.65	172.233	60.8	20.496	71.9	14.486	1.1718	56.6	46.44	96.0464	62.02	123	66.5	82.8
1	0	0	0	1	1	1	0	1	0	1	1	1	1	1	2	3733.93	19.5236	30.0688	9.31832	9.06042	6.31024	0.0506169	49.8606	4.70817	0	30.55	1976.55	1537.14	11.23	60.47	974.02	521.93	2182.61	37.51	160.73	235.57	190.1	79	21.8606	77.5333	13.8028	1.39473	52.9	61.92	98.5091	88.6	131	72.5	84.6
1	0	1	1	1	1	1	1	1	1	0	0	0	0	1	0	#NULL!	#NULL!	#NULL!	#NULL!	#NULL!	#NULL!	#NULL!	#NULL!	#NULL!	#NULL!	#NULL!	#NULL!	#NULL!	#NULL!	#NULL!	#NULL!	#NULL!	#NULL!	#NULL!	#NULL!	#NULL!	179.733	70.1	21.7001	79.8667	16.2157	1.1746	50.3	30.96	48.9027	124.04	119.5	65.5	86.4
1	0	0	0	0	1	1	1	0	0	0	1	0	0	0	1	#NULL!	#NULL!	#NULL!	#NULL!	#NULL!	#NULL!	#NULL!	#NULL!	#NULL!	#NULL!	#NULL!	#NULL!	#NULL!	#NULL!	#NULL!	#NULL!	#NULL!	#NULL!	#NULL!	#NULL!	#NULL!	178.3	68.5	21.5471	74.1	14.6769	1.29967	57.9	65.79	79.1591	88.6	131.5	69	81
1	0	1	1	1	1	1	0	0	1	1	0	0	1	1	1	2395.56	14.4751	49.3889	18.8824	15.9182	7.976	0.0300556	36.222	7.48384	0	13.01	780.48	714.05	2.44	7.07	283.67	13.59	1300.63	12.02	51.48	96.64	185.733	70.3	20.3787	77.3667	17.0477	1.5261	53.7	46.44	138.968	79.74	133.5	78	82.8
1	0	1	0	0	1	1	0	1	0	0	0	1	1	1	0	2136.12	20.1918	33.4658	16.6845	9.24808	2.15718	0.0126397	45.9057	11.1211	0	13.97	517.25	418.3	0.51	3.17	182.71	13.91	2101.8	10.01	54.45	168.77	175	63.4	20.702	75	14.0092	1.07532	52.2	50.31	77.0482	79.74	137.5	84	86.4
1	0	1	1	0	0	1	0	1	1	0	1	1	1	0	0	1835.64	16.0859	43.131	19.6803	13.988	4.04491	0.0294175	40.6615	8.75988	0	9.47	264.53	243.43	1.51	3.34	118.17	18.89	1208.66	7.82	29.7	97.02	177.9	65.2	20.6014	73	15.982	1.23194	53.9	46.44	77.7518	115.18	138	79.5	81
1	0	0	1	1	0	1	1	1	0	0	0	1	0	1	0	2126.95	19.0244	40.6681	18.6944	10.8197	5.17502	0.0169257	40.1063	6.31891	0	17.72	1196.52	1084.91	5.53	6.11	535.22	31.85	1416.61	20.82	90.12	100.07	181.433	78.7	23.9079	77.9667	14.0798	1.35964	54.4	46.44	89.01	97.46	109.5	59	84.6
1	0	0	0	1	1	1	0	1	0	1	0	1	0	1	2	2781.41	18.4683	32.3706	15.0334	10.9595	2.98985	0.00970729	48.6875	11.7394	0	23.45	1216.27	1105.07	4.55	7.68	555.42	60.48	1766.48	41.28	79.35	152.57	177.333	69.6	22.1324	78.2667	15.7283	1.2891	62.5	38.7	94.2873	70.88	111	59	84.6
1	0	0	1	1	1	1	0	1	0	0	0	1	0	0	0	3381.01	18.6631	26.8855	11.1295	7.94054	2.63531	0.0186335	51.1374	11.2274	3.51375	22.52	816.82	716.86	2.4	6.33	588.94	100.5	2770.17	26.96	138.09	235.52	174.3	70.3	23.1399	78	15.8803	1.25696	57.6	69.66	76.6964	62.02	130.5	70.5	77.4
1	0	1	1	1	1	1	0	1	0	1	1	0	1	1	1	3554.66	26.5275	25.329	8.10458	10.92	3.45603	0.0708929	47.4431	16.3301	0	23.23	1586.41	1388.98	12.74	19.07	1229.36	268.52	1685.24	29.7	145.79	441.11	193.6	86.4	23.0517	82.5	16.542	1.48833	67.5	46.44	108.712	115.18	117	58	79.2
1	0	0	0	1	1	1	0	1	1	1	0	0	0	0	1	3570.6	24.4194	22.7634	10.1479	7.64744	1.96857	0.481431	52.0304	8.86012	0	28.85	5215.22	5092.55	16.82	14.27	661.78	270.4	2258.79	15.52	201.44	274.91	184.667	73.1	21.4358	76.9	17.1737	1.38684	54.4	46.44	76.3445	44.3	132	64	73.8
2	0	0	0	1	1	1	0	0	0	1	1	0	0	0	0	1265.3	18.3039	25.4714	6.35184	6.95644	10.4133	0.0213388	55.5282	5.33627	0	20.78	365.87	240.91	1.1	5.45	810.1	618.12	670	12.81	39.36	58.98	173.667	73.5	24.3699	80.0333	26.9862	1.36863	47.4	46.44	94.2873	70.88	117.5	65	81
2	1	2	1	0	0	1	1	1	0	0	0	1	1	0	0	4273.2	9.95413	42.1862	19.663	15.2001	3.41828	0.0126369	47.7085	19.9307	0	39.71	505.62	397.14	0.38	11.38	227.32	49.04	1792	18.59	69.52	143.89	160.5	57.9	22.4765	71.8333	28.0779	1.13099	41.5	58.05	89.01	97.46	118.5	78.5	81
2	0	0	1	0	1	1	1	1	1	0	0	1	1	1	0	3238.12	16.7121	35.8874	16.8876	9.35264	4.15518	0.0277939	47.0445	10.8149	0	23.11	1242.25	1084.04	4.74	9.93	662.42	252.82	1599.86	23.06	90.96	140.81	169.567	58.1	20.2067	68.2667	18.5959	1.15987	#NULL!	46.44	100.268	79.74	115	72	75.6
2	#NULL!	#NULL!	#NULL!	#NULL!	#NULL!	#NULL!	#NULL!	#NULL!	#NULL!	#NULL!	#NULL!	#NULL!	#NULL!	#NULL!	#NULL!	3146.63	13.9107	48.7092	23.1676	14.4068	7.58811	0.028602	37.4407	24.0079	0	9.99	605.09	550.54	0.97	5.46	107.38	3.25	1251.06	12.57	60.59	177.56	163.433	51.8	19.3932	66.6	21.7107	1.12112	40.1	54.18	74.9373	70.88	115.5	67	82.8
2	0	0	0	1	1	1	0	0	0	1	1	0	1	0	1	1920.74	11.7288	38.151	19.1036	10.1024	3.23782	0.121828	49.835	16.0355	0	13.19	455.5	383.68	1.71	27.31	533.87	88.93	1160.26	18.44	31.27	220.68	173.933	64.4	21.2873	69.9	19.0975	1.27893	50.9	54.18	84.4364	62.02	137	81	82.8
2	0	0	1	1	0	1	0	0	0	1	0	0	0	0	0	2243.92	23.6194	22.2842	10.0231	4.85712	4.56834	0.441192	53.296	16.9507	0	18.38	843.78	806.28	7.34	6.74	582.89	77.22	1487.92	22.6	177.11	720.96	167.733	55.1	19.5845	67.6	19.1974	1.27713	59.4	54.18	53.1245	44.3	113.5	62.5	75.6
2	0	0	1	0	1	1	0	1	1	0	0	1	0	0	1	2807.19	15.6954	38.2867	17.037	11.9297	5.01747	0.0737392	45.7397	9.11231	0	19.89	979.71	864.38	6.34	22.2	1094.03	304.01	1706.16	21.21	73.64	284.04	167.6	62.1	22.1077	69.6333	27.6133	1.20812	45.1	61.92	76.3445	44.3	119.5	68.5	77.4
2	0	0	0	0	1	0	0	1	0	1	1	1	0	0	0	2889.82	11.4069	20.8819	10.0065	6.81738	1.63505	0.0155719	39.262	6.5928	36.4071	14.88	725.48	631.23	1.83	4.96	426.12	333.37	1598.63	17.07	52.48	90.04	162.067	52.1	19.8358	64.8	24.6324	1.07578	45.1	77.4	85.14	97.46	111.5	71	82.8
2	0	1	0	0	1	1	0	1	0	0	1	1	1	0	0	1260.59	24.7916	29.8789	12.9725	8.0748	4.8049	0.0856743	44.7759	12.8607	0	7.88	675.92	363.5	2.04	3.87	167.31	174.35	368.03	5.49	56.67	43.85	162.8	54.9	20.714	66.4	30.6531	0.978678	41.4	81.27	78.4555	53.16	106	65.5	81
2	1	2	1	1	1	1	1	1	0	0	0	1	1	1	1	1752.29	17.2186	34.4789	13.9857	11.4741	4.65334	0.0770421	47.8985	6.53317	0	6.74	602.39	574.56	5.63	7.02	197.24	36.51	1129.53	14.57	47.06	116.69	168.6	61	21.4593	75.8667	22.7718	1.28249	43.3	50.31	98.8609	106.32	128	79.5	73.8
2	0	0	1	1	1	1	0	0	0	1	0	0	0	0	1	2007.36	20.1299	26.9861	6.82836	8.91766	9.14632	0.609755	52.2377	3.95942	0	29.12	464.98	306.46	2.95	39.58	348.43	360.81	798.05	12.06	133.47	374.55	172.4	55.5	18.6732	73.9	26.5803	1.22038	44.7	54.18	111.175	44.3	109	65	75.6
2	1	2	1	0	1	1	0	0	0	0	1	0	1	1	0	2293.3	14.3252	33.5385	15.3565	8.23747	5.48641	0.0274713	45.7506	4.46518	7.84894	19.15	924.37	667.38	5.84	9.13	475.31	201.89	1313.7	14.11	54.5	109.94	175.4	60.2	19.5676	71.4	23.051	1.13386	47.1	54.18	103.083	124.04	125	80	81
2	0	0	1	1	1	1	0	0	0	1	1	1	0	0	1	1132.05	20.3419	39.4092	12.8237	13.889	6.58277	2.42481	40.0055	0	0	12.65	2002.03	1311.65	44.94	26.72	634.05	288.83	463.07	14.28	61.62	214.46	168.5	54.8	19.301	63.9333	25.708	1.2309	48.9	58.05	88.3064	62.02	127.5	72.5	77.4
2	0	1	0	1	1	1	0	0	0	1	0	0	1	0	1	2762.23	11.3749	30.6079	16.0468	8.10649	1.6617	0.0195494	57.4883	11.4748	0	31.7	5130.08	5090.42	2.88	4.77	432.65	606.17	1375.1	37.58	66.53	123.38	175.967	60.9	19.6678	71.0333	23.831	1.07614	44	81.27	79.5109	106.32	117.5	73.5	79.2
2	0	0	0	1	1	1	0	1	0	1	1	0	1	0	1	2822.3	16.2591	32.1376	14.3277	10.3862	2.99117	0.0255111	51.1228	10.7869	0	29.74	470.36	274.65	1.76	6.85	410.19	172.44	906.54	12.81	79.4	109.33	165.033	53.5	19.6431	69.5	22.5999	1.2414	41.4	50.31	108.008	79.74	127.5	74.5	75.6
2	0	2	1	1	1	1	0	1	0	0	0	0	1	1	0	3353.33	14.6994	38.4764	13.8543	11.8092	6.64265	0.112724	46.5531	15.7324	0	14.52	953.65	895.87	3.9	17.2	276.59	17.41	1660.08	12.15	130.04	215.61	170.4	56.5	19.4585	70.1	29.7267	1.13612	37.1	92.88	100.62	97.46	126.5	71.5	84.6
2	0	2	1	1	1	1	1	0	0	0	0	1	0	0	0	2366.71	10.4635	38.7044	18.8046	10.5108	4.7078	0.0114082	50.5664	20.8678	0	16.51	526.44	449.79	2.13	7.89	174.23	50.94	708.59	8.62	32.85	69.78	183.067	71.8	21.4243	80.9667	27.3254	1.29503	42.3	69.66	96.0464	159.48	120	66	79.2
2	0	0	1	1	1	1	0	1	0	1	1	0	0	0	1	2049.91	41.4496	25.0123	5.62854	8.46037	7.76669	0.926382	32.8229	1.37372	0	30.6	3531.13	2678.55	38.88	113.29	1212.89	653.26	2327.57	35.55	148.88	272.4	169.133	64.5	22.5477	73.7667	21.0279	1.25435	47.9	92.88	78.1036	35.44	118	66	68.4
2	0	0	1	0	1	1	1	1	1	0	1	1	1	1	0	3045.83	11.1576	29.0581	8.92664	8.80549	3.36854	0.0147743	59.2036	12.7939	0	36.37	333.55	232.5	0.76	4.74	227.04	160.59	825.32	14.9	64.99	65.55	164.8	51.1	18.8151	64.2667	26.1765	1.11783	42.3	61.92	100.268	79.74	124.5	71	75.6
2	0	0	1	1	1	1	0	1	1	1	1	1	0	1	0	2515.11	14.1195	34.5349	17.7165	9.54353	3.27779	0.0500973	50.945	19.0465	0	18.27	279.15	247.91	0.32	6.58	127.03	73.37	1339.62	11.26	47.93	119.56	167.4	57.3	20.4477	70.5333	26.5047	1.1972	43.6	69.66	78.8073	70.88	122.5	78	84.6
2	0	2	1	0	1	1	0	1	0	1	1	1	1	0	1	2494.11	15.2744	36.8934	15.1052	11.9081	6.43036	0.696442	47.5088	5.32455	0	20.65	900.37	785.15	18.48	13.22	310.91	69.53	1428.02	13.99	79	80.07	177.3	58.3	18.546	64.6333	26.3081	1.06675	41.5	61.92	96.75	97.46	107	70.5	82.8
2	0	2	0	1	0	1	0	0	0	0	0	0	1	0	1	1850.87	20.0943	34.8744	13.0998	11.7577	4.61458	2.83488	44.6406	6.60445	0	18.89	813.69	514.39	65.4	18.92	331.84	320.34	904.09	12.85	89.08	128.4	168.533	57.6	20.2792	71	28.3621	1.26557	49	54.18	72.4745	44.3	133.5	70	84.6
2	1	1	1	1	0	1	0	0	0	0	1	0	1	0	0	1831.57	17.3819	31.3502	12.83	9.97016	3.36597	0.0343968	50.7631	8.94099	0	19.4	1269.95	520.29	2.73	5.03	337.97	64.86	1374	15.36	51.27	87.29	170.9	60.8	20.8171	71.1	28.3683	1.17733	41.5	73.53	158.318	79.74	121	72.5	84.6
2	1	0	1	1	0	0	0	1	1	0	0	0	0	1	0	1514.49	13.2982	39.3223	12.7528	16.7285	6.93503	0.0594261	47.1368	11.1299	0	15.58	47.92	37	0.03	4.16	88.77	5.09	411.59	7.29	38.44	31.33	159.85	55.3	21.6421	66.9667	29.1257	1.20456	46.4	61.92	98.5091	88.6	108.5	71.5	81
2	0	1	0	1	1	1	0	0	0	1	0	1	0	0	1	3335.18	19.187	35.3693	17.8074	10.1383	2.96836	0.240167	45.0699	8.72157	0	35.24	1504.95	1396.47	14.24	15.34	583.83	141.07	2398.01	28.22	109.28	384.92	165.9	55.2	20.0561	70	28.4758	1.14286	41.8	61.92	85.14	97.46	113	74	97.2
2	0	0	1	1	1	1	1	1	0	1	1	1	1	1	0	2001.57	13.7872	22.6668	12.5587	5.06304	2.45958	0.0134894	62.7589	32.7204	0	18.39	481.04	352.97	1.21	6.24	633.29	304.11	775.73	12.51	44.85	76.95	166.533	61.3	22.1034	70.3333	23.5447	1.31532	57.5	50.31	54.18	97.46	113.5	60.5	77.4
2	0	0	0	1	1	1	0	1	0	1	1	0	0	0	1	1650.78	20.497	35.8359	16.972	9.52461	3.27119	0.872317	43.3081	10.5526	0	9.8	668.96	545.11	3.47	61.6	239.78	188.57	1022.39	8.34	46.06	61.48	171.233	60.5	20.6338	71.4333	26.0253	1.31105	45.8	69.66	78.4555	53.16	114.5	68	81
2	1	0	1	0	0	0	0	1	0	1	1	0	0	0	0	577.94	23.961	45.9079	23.2965	12.3957	4.32917	0.171298	30.1	6.88652	0	4.19	211.01	191.98	0.44	1.16	55.13	8.15	277.38	2.88	15.91	26.18	168.267	61.4	21.6856	74.8667	28.2095	1.16594	39.4	58.05	90.7691	88.6	110.5	73.5	82.8
2	0	1	1	1	1	1	0	1	1	1	0	0	0	0	0	1708.38	22.7022	11.7743	5.23127	2.45496	2.10199	0.416184	64.3768	19.5179	0	22.06	410.65	180.67	2.85	8.13	502.19	235.92	969.1	9.77	122.47	350.57	159.533	58.8	23.1033	72.4	30.3094	1.34461	37.3	81.27	43.2736	132.9	130	72	75.6
2	0	0	1	1	1	1	0	1	1	1	1	1	1	1	1	3569.81	11.0112	40.4694	17.9531	10.1073	6.89281	0.99081	48.3119	13.3587	0	42.11	11247.7	3026.29	51.45	44.85	903.07	213.36	1043.71	26.06	64.01	223.61	172.333	64.6	21.7517	77.7667	26.4042	1.28714	42.5	50.31	135.098	79.74	120	73.5	70.2
2	1	0	1	1	1	1	0	1	0	0	1	1	1	0	0	1823.41	13.4232	20.5133	11.5103	4.52615	1.56959	0.0345507	65.2055	24.6155	0	12.1	373.93	25.45	0.09	3.54	77.04	13.36	362.41	7.02	30.32	45.65	165.63	56.8	20.7	69.7	27.2778	1.03301	40.4	65.79	100.972	115.18	121	73	91.8
2	1	0	1	0	1	1	1	1	1	0	0	0	1	0	1	1875.77	13.3833	31.3264	14.8307	9.17864	2.85963	0.139143	54.7829	13.9143	0	8.69	488.27	444.66	1.83	25.16	652.96	134.63	1153.9	21.38	35.74	214.78	175.533	57.7	18.7265	68.5333	29.4242	1.18539	40.3	61.92	53.8282	79.74	108	69	73.8
2	0	0	0	0	1	1	0	1	0	0	0	0	1	1	0	1102.28	18.9135	29.4017	10.2959	9.04667	5.1357	0.0163297	51.1193	9.52567	0	8.25	247.64	184.42	0.44	2.06	60.2	7.06	114.12	3.14	49.01	7.44	167.55	59.5	21.1947	64.7	26.6535	1.24469	41.4	81.27	65.79	97.46	133.5	80.5	86.4
2	0	0	1	1	1	1	0	1	1	0	1	1	1	1	0	3376.73	13.2625	30.1712	14.0301	6.94044	2.69462	0.0293183	56.0211	21.9881	0	20.72	487.08	438.51	2.29	5.16	415.42	65.91	1228.89	19.78	66.38	73.57	166.7	64.3	23.1387	77.8333	27.8869	1.22491	42.1	61.92	96.0464	62.02	104	60	73.8
2	0	0	1	0	1	1	1	1	0	0	0	0	1	1	0	2622.43	11.0508	35.9907	15.3339	10.6047	3.85406	0.0480471	52.6047	18.746	0	15.82	746	429.9	0.73	4.51	199.27	48.53	687.17	7.59	63.44	38.76	172.733	60	20.1094	72.3	25.192	1.18812	47.4	65.79	80.5664	62.02	118.5	69	84.6
2	0	1	1	1	0	1	0	1	1	0	1	0	0	0	0	1337.41	19.0398	39.0509	20.5786	10.2287	3.20321	0.0269177	41.6596	8.25177	0	5.93	499.01	422.48	1.01	3.27	144.74	123.49	931.28	3.86	34.99	68.57	162.3	57.8	21.9427	71.8	25.9831	1.13299	42	58.05	74.9373	70.88	114	73	75.6
2	0	0	1	0	1	1	0	1	0	1	1	1	1	0	0	2355.8	15.8502	32.8207	11.2013	10.1469	8.24434	0.0191018	50.8719	17.1084	0	18.24	1470.14	1255.29	10.3	17.31	588.08	116.85	1253.03	119.95	39.26	225.6	173.9	65.1	21.5269	74.5667	28.3969	1.25621	41.4	54.18	48.1991	88.6	126.5	74.5	90
2	0	1	1	1	1	1	0	1	0	1	1	1	0	0	1	2942.49	12.9441	21.8906	7.91574	7.96774	3.4379	0.0275277	52.7322	25.4397	15.3237	19	447.1	288.51	0.91	6.37	225.01	189.24	945.76	8.12	72.81	50.1	170.767	61.1	20.9525	73.7667	31.2798	1.07757	41.9	61.92	65.4382	79.74	118	72.5	72
2	1	0	1	1	1	1	0	0	1	1	1	0	0	0	1	570.614	14.4897	37.7909	6.89257	13.4224	12.8546	0.18927	47.4156	0.10515	0	15.78	1256.91	1142.62	10.91	17.39	934.55	668.4	206.37	14.5	34.02	186.33	178.2	65.3	20.5635	67.5667	23.9993	1.14364	46.9	81.27	105.897	70.88	108	58	82.8
2	1	2	1	0	0	1	0	1	1	1	1	0	1	1	0	2154.34	19.0239	40.2888	20.4661	11.5511	2.79064	0.0793745	40.4745	8.16211	0	13.31	681.42	621.6	1.48	5.04	295.68	41.46	1430.1	14.41	51	92.27	167.967	52.5	18.6086	79.7667	31.1101	0.967856	37.9	96.75	69.3082	79.74	121.5	80.5	82.8
2	0	1	1	0	0	1	0	1	0	0	1	1	1	1	1	1460.44	20.706	26.9302	8.52891	10.0141	4.64037	0.0677876	51.7158	4.30006	0	14.92	578.57	477.83	2.31	6.77	480.01	146.47	1171.37	16.89	83.33	101.67	164.833	61.1	22.488	69.7333	30.0199	1.17635	39.2	58.05	94.6391	186.06	109	67	86.4
2	1	0	1	0	1	1	0	1	1	1	1	1	1	1	0	2871.03	17.0155	34.2849	17.423	9.89019	1.4608	0.0282129	48.2907	16.1545	0	24.6	927.06	754.29	1.33	5.56	450.32	49.25	1627.39	11.02	96.73	111.76	171.533	58.7	19.9499	69.9333	29.6043	1.22781	32.7	96.75	95.3427	124.04	122.5	69	70.2
2	0	0	1	1	1	1	0	0	0	1	1	1	1	0	1	2408.25	16.2275	33.6119	12.568	10.0679	4.91809	0.127063	49.729	5.35824	0	20.06	873.26	750.1	3.61	10.6	423.62	330.51	1312.93	15.76	88.62	168.21	169.467	61.3	21.3448	74.5333	27.5141	1.07749	46	58.05	83.0291	88.6	113.5	64.5	72
2	0	0	1	1	1	1	0	1	1	1	1	0	1	0	1	1786.9	14.1765	39.2103	7.90755	16.7217	10.0028	0.146063	46.3685	4.71207	0	20.99	257.85	156.27	0.34	18.12	192.17	131.33	406.76	7.38	38.61	26.23	169.3	68.2	23.7942	74.8667	30.1016	1.32168	42.8	65.79	108.36	97.46	115	64.5	81
2	0	1	1	1	0	1	0	0	0	1	0	0	0	0	0	1919.94	16.4318	23.1382	9.53468	6.65647	3.4548	0.206257	59.6582	9.04196	0	15.2	210.73	150.78	7.78	4.87	428.22	245.74	868.59	24.58	97.05	297.51	164.9	55.8667	20.5453	68.6	29.2939	1.0941	38.2	58.05	75.6409	203.78	120	75.5	82.8
2	0	0	0	1	1	1	0	0	0	1	1	1	0	0	1	2818.12	13.5338	34.4719	16.0799	9.89382	2.54212	0.0670659	51.5918	6.48233	0	27.82	9465.58	9425.64	1.6	6.24	412.83	21.54	1589.42	25.75	85.59	109.51	180.667	66.7	20.4348	84.9667	27.7421	1.23057	50.1	77.4	98.1573	70.88	136.5	82	72
2	1	2	1	0	1	1	0	0	0	0	1	1	0	0	1	2044.63	16.2455	38.3394	15.6439	11.6691	3.28812	0.0220088	45.1367	3.89116	0	17.42	233.95	142.01	0.47	3.74	215.96	171.24	857.14	8.01	58.64	67.4	174.667	69.5	22.7806	73.8667	30.1488	1.22983	36.7	65.79	109.064	132.9	122	73.5	86.4
2	0	0	1	1	1	1	0	1	1	1	0	0	0	0	1	2279.76	18.9704	31.831	15.4516	9.64839	2.78319	0.394779	48.7104	11.4345	0	28.01	770.18	725.71	11	7.73	450.78	29.05	1401.47	20.06	68.82	155.39	163.7	61.1	22.8005	73.8	25.5843	1.23071	45.6	54.18	69.3082	79.74	118	73	77.4
2	1	0	1	1	1	1	0	0	0	1	1	0	0	0	0	812.442	16.331	18.3004	9.23881	4.42001	1.62842	0.0110777	64.4378	7.48361	0	15.81	1586.76	112.52	0.11	2.99	209.5	137.66	720.01	103.65	27.88	26.56	165.867	60.9667	22.1602	70.3333	31.2725	1.16745	#NULL!	54.18	99.5645	44.3	104.5	60.5	73.8
2	0	1	1	1	1	1	0	1	1	1	1	1	1	0	0	1224	21.964	38.816	16.8602	12.5882	3.45587	0.0294116	38.9574	5.549	0	8	188.58	157.22	0.15	1.74	173.44	13.26	797.75	5.95	28.68	99.12	159.067	59.8	23.6343	77	29.2081	1.0835	43.3	50.31	114.341	106.32	128	76	81
2	1	1	1	1	1	1	0	1	0	1	1	1	0	0	2	1989.53	9.10969	24.5138	9.27355	8.33262	4.39702	0.253326	65.6477	14.7673	0	24.97	701.75	588.39	11.23	7.42	427.65	138.16	788.66	19.05	83.76	46.69	170.6	66.2	22.7457	74.0667	31.3419	1.23771	38.4	61.92	95.6945	141.76	117	74	77.4
2	0	2	1	1	1	1	1	1	0	1	1	1	0	1	0	1822.6	14.002	18.2459	9.78711	4.50839	1.95051	0	66.8188	20.7264	0	16.11	229.45	137.53	0.14	3.37	266.36	131.58	679.12	5.16	49.78	68.54	168.9	60.1	21.0676	70.3333	29.599	1.01005	34.6	69.66	65.79	97.46	102.5	63.5	82.8
2	0	0	0	1	1	1	0	1	1	1	1	0	0	0	0	1794.04	17.7833	43.6645	22.058	12.3659	3.69222	0.075249	38.4495	6.9898	0	10.5	907.66	808.81	3.03	6.21	212.17	151.18	860.96	5.12	73.75	84.17	172	72	24.3375	83.6	30.8893	1.50614	42	81.27	167.817	70.88	133.5	76.5	73.8
2	0	0	0	1	1	1	0	1	1	0	1	0	0	0	2	1925.34	18.7043	34.8111	12.9203	11.331	4.76333	0.14491	46.0948	3.49238	0	20.75	1466.25	1383.65	14	26.24	760.25	145.46	897.91	31.1	50.9	219.45	161.967	50.9	19.4029	68.1667	30.5176	1.13435	49	61.92	93.9355	53.16	103.5	69.5	73.8
2	0	1	#NULL!	0	1	1	0	1	0	0	1	1	0	1	1	2120.16	14.1517	44.1391	20.2442	14.6154	4.82227	0.0297147	41.6213	10.4294	0	12.78	1237.9	1170.54	14.48	17.08	782.33	159.35	656.21	131.14	42.31	213.58	174.7	56.8	18.6107	71.6333	25.0196	1.12674	38.4	50.31	74.2336	35.44	109	63	77.4
2	1	2	0	1	1	1	0	1	0	0	0	1	0	1	1	2023.67	10.901	41.2181	14.1471	14.1871	6.53317	0.128973	47.6994	12.7748	0	18.89	935.49	778.38	5.82	8.26	254.71	125.56	1007.44	9.4	67.15	66.32	169.233	54.7	19.0992	68.1	30.5735	1.10967	39.9	81.27	102.027	70.88	102.5	63.5	86.4
1	0	1	0	0	1	1	0	1	0	1	0	0	0	0	0	1721.56	11.4919	21.4341	8.41157	5.55718	1.94998	0.0104556	66.2446	15.4325	0	15.2	1374.57	1302.21	13.39	13.88	1654.07	711.1	751	30.73	37.47	215.17	186.5	64.7667	18.6206	72	18.5887	1.14505	59.1	46.44	78.8073	70.88	118	70.5	90
1	0	0	0	0	1	1	0	1	1	1	1	1	1	1	0	3144.85	17.9532	20.8083	10.2883	5.67213	2.51554	0.540885	60.387	15.7349	0	20.45	1089.19	877.03	20.13	20.33	608.08	526.86	2029.86	16.72	108.02	181.21	179.5	65.9	20.453	75	17.9139	1.21952	56.7	42.57	88.3064	62.02	120	67	75.6
1	0	0	1	1	1	1	0	1	1	1	1	0	1	1	0	2893.82	13.7562	38.624	10.879	16.7011	7.68188	0.105742	47.3519	17.4745	0	15.73	778.28	285.73	3.1	15.11	430.52	41.71	950.87	18.21	99.33	249.28	176.733	59.3	18.9853	72.4	18.7425	1.21749	49.9	46.44	94.6391	88.6	97.5	61	84.6
1	0	0	0	0	0	1	0	1	1	1	0	0	1	0	0	3093.73	17.3952	32.4191	15.6597	8.90186	2.80147	0.0290911	49.7147	15.1493	0	19.1	663	590.62	0.85	4.41	298.62	177.06	1759.56	13.01	90.62	115.29	175.067	65.6	21.4041	75.8	19.4785	1.1797	55.7	42.57	76.6964	62.02	124	76	79.2
1	0	1	1	1	1	1	0	1	0	0	1	0	1	1	1	3554.46	21.5042	31.7061	15.9822	9.26723	1.85091	0.0202562	46.2956	7.83016	0	14.66	1009.73	699.41	0.9	8.48	755.86	583.84	2640.84	19.28	96.09	271.46	175.4	69.6	22.623	77.4667	20.7263	1.17581	48.2	34.83	98.8609	106.32	127	71.5	84.6
1	1	0	0	1	1	1	0	1	1	1	1	0	1	1	0	2541.77	13.5197	25.9969	9.25576	7.04982	5.75033	0.0247859	59.8025	11.9838	0	27.73	2036.15	1307.33	6.98	7.93	543.47	45.47	1637.15	29.74	86.86	124.76	176.633	68.9	22.0838	77.4333	18.774	1.23859	54	42.57	105.545	53.16	135	67.5	79.2
1	0	2	1	0	1	1	0	1	1	0	0	0	1	1	#NULL!	2040.63	17.3613	31.5696	14.4044	11.4715	3.23282	0.0088208	50.5706	10.2106	0	20.45	537.35	389.46	1.33	5.07	316.24	153.79	659.46	19.7	77.64	49.24	164	51.8	19.2594	69	19.6955	1.12193	56.3	58.05	57.6982	79.74	119	63.5	77.4
1	0	1	1	0	1	1	1	1	1	1	1	1	1	1	0	3024.79	25.3518	28.5848	12.2289	9.42015	3.20452	0.0773607	45.4669	7.83392	0	22.84	809.67	424.75	0.92	7.78	374.38	81.75	1667.88	13.37	96.48	144.64	183.3	68.5	20.3876	77.7667	19.4474	1.12785	53.9	58.05	80.5664	62.02	108	64	79.2
1	0	0	1	1	1	1	0	1	1	1	0	0	0	1	0	4574.37	12.8796	26.5276	9.67019	7.47644	3.2129	0.0177074	46.5026	13.9726	17.7113	17.21	840.82	754.84	3.71	6.64	566.47	80.22	2026.62	24.13	94.58	140.28	184.5	76.3667	22.4342	80.2333	19.9778	1.40594	53	81.27	61.2164	62.02	135	62.5	77.4
1	#NULL!	1	0	1	1	1	1	1	0	1	1	0	1	1	1	3232.09	17.4401	49.6908	17.0054	16.0336	12.2521	0.537424	32.962	2.64226	0	18.27	1308.11	1148.89	23.87	22.38	544.14	389.54	1495.75	22.96	110.36	129.48	192.4	73.7	19.9094	75.3	19.5353	1.29225	54.3	92.88	78.4555	53.16	127	85.5	90
1	1	0	1	1	1	1	0	1	1	1	0	1	1	0	1	2540.09	23.1488	21.9712	10.1937	7.04738	1.89914	0.0389749	54.0689	13.7948	0	18.07	749.5	586.65	2.35	5.36	604.61	296.05	2353.03	14.86	81.17	174.21	190.2	71.2	19.6815	78.7667	17.6996	1.28203	53	54.18	91.8245	44.3	117	69	86.4
1	1	2	1	0	1	1	0	1	0	1	0	1	1	1	0	3273.9	13.3309	53.1055	14.7815	23.2732	11.6036	0.0274902	33.7701	7.05215	0	22.34	627.36	514.43	2.24	24.73	308.09	17.73	1638.92	19.75	68.41	142.53	186.767	70.4	20.1825	78.8667	20.8599	1.22716	50.1	54.18	97.8055	53.16	116	63.5	75.6
1	0	0	1	1	1	1	0	1	1	1	0	0	1	1	0	4680.84	14.7871	34.6938	15.255	10.3635	4.29731	0.0153819	50.1235	10.0247	0	32.77	2119.28	2015.31	8.01	14.35	737.92	31.46	2874.77	42.82	181.14	215.51	176.5	68.1	21.8604	77.8	19.7642	1.27792	57.6	65.79	68.9564	62.02	112	70	93.6
1	0	0	1	1	1	1	0	1	0	0	0	0	0	0	1	1644.46	17.5985	37.5333	16.8949	10.9349	4.27435	0.0492563	44.5642	5.66265	0	12.66	499.16	407.56	1.93	4.33	151.04	68.19	973.12	6.43	48.83	66.4	175.5	69.6	22.5972	82.3333	18.5234	1.18945	59.6	50.31	140.024	132.9	125	75.5	88.2
1	0	0	1	0	1	1	1	1	1	1	0	0	1	1	1	3267.19	15.6697	29.0452	8.64138	10.6964	5.17877	0.11845	54.7064	9.94494	0	34.12	2324.38	2019.84	20.97	22.97	724.56	927.16	1164.37	24.56	99.39	213.47	178.1	66.8	21.0595	74.6333	17.6764	1.26609	49.5	46.44	105.897	70.88	127.5	72.5	82.8
1	0	2	1	0	1	1	0	1	0	0	0	1	1	1	0	4944.61	14.0598	26.0666	11.0393	8.73497	2.53185	0.0418638	59.1966	30.7842	0	20.59	708.98	616.75	1.95	8.19	240.54	8.66	2396.54	14.22	57.09	130.36	169.7	57.1	19.8277	70.7667	20.9574	1.1296	42.7	42.57	114.341	106.32	125	73.5	77.4
1	1	0	1	1	1	1	0	0	0	1	0	0	0	0	1	1315.8	22.6235	17.4829	6.22435	5.25308	3.10534	0.0136799	58.936	2.05198	0	22.1	99.74	9.71	0.15	3.22	119.04	52.96	1165.05	11.54	34.72	7.07	203.5	95.3	23.0125	82.7	17.6882	1.22196	60.9	54.18	80.2145	44.3	115.5	64	73.8
1	0	0	1	1	1	1	0	#NULL!	#NULL!	#NULL!	#NULL!	0	#NULL!	#NULL!	0	3040.48	29.7151	28.4728	10.4431	9.76228	5.56491	0.0799216	41.2133	2.93375	0	26.81	1360.49	1050.62	7.08	49.15	655.11	74.14	2223.71	27.9	162.4	238.89	192.07	82.9	22.47	77.5	18.3237	1.22547	46	61.92	69.3082	79.74	121	72	84.6
1	0	1	0	1	0	1	0	1	1	1	0	0	1	0	0	#NULL!	#NULL!	#NULL!	#NULL!	#NULL!	#NULL!	#NULL!	#NULL!	#NULL!	#NULL!	#NULL!	#NULL!	#NULL!	#NULL!	#NULL!	#NULL!	#NULL!	#NULL!	#NULL!	#NULL!	#NULL!	176.6	66	21.1623	74.3	18.9876	1.29082	55.8	61.92	113.637	70.88	107	62	90
1	0	0	1	0	1	0	0	1	1	1	0	1	1	1	0	2138.72	13.5314	40.499	10.4403	16.7694	8.78235	0.0126244	45.7619	5.23116	0	14.2	366.92	199.28	2.71	13.51	317.33	388.04	657.31	12.39	52.58	59.6	181.567	67.2	20.3844	77.8	21.6099	1.38337	47.7	42.57	108.008	79.74	108.5	61.5	81
1	0	0	1	1	1	1	0	0	0	1	0	0	0	0	1	4251.01	13.7021	28.7423	10.4142	9.03173	6.32814	0.05928	56.9652	9.05384	0	31.97	2927.4	636.65	3.41	19.23	517.85	716.64	1996.83	16.01	116.91	110.89	182.2	80.4	24.2192	83.7	20.3424	1.41378	44.9	61.92	93.5836	132.9	111.5	63	84.6
1	1	0	1	0	1	1	0	1	1	0	0	0	1	1	0	2976.34	12.766	25.5183	8.37002	7.94366	4.77466	0.0151193	51.8503	15.9753	12.0954	11.93	236.43	163.43	0.19	4.64	187.35	119.3	839.58	9.89	59.52	51.65	181.533	65.5	19.876	74.6667	22.0286	1.17683	46.3	54.18	72.4745	141.76	135.5	82.5	104.4
1	0	1	1	0	1	1	0	1	0	1	0	0	0	0	0	#NULL!	#NULL!	#NULL!	#NULL!	#NULL!	#NULL!	#NULL!	#NULL!	#NULL!	#NULL!	#NULL!	#NULL!	#NULL!	#NULL!	#NULL!	#NULL!	#NULL!	#NULL!	#NULL!	#NULL!	#NULL!	179.967	75	23.1567	83.2	21.661	1.2206	45.6	54.18	118.211	106.32	149.5	75	86.4
1	0	0	0	1	1	1	0	1	1	0	0	0	0	0	0	3486.38	17.5127	39.7289	9.45595	18.0626	8.45692	0.0180703	42.5267	8.49593	0	26.68	427.58	256.53	0.41	11.59	473.9	163.54	1468.07	13.91	123.73	156.55	185.333	76.1	22.1553	83.6667	22.4451	1.44115	51.7	46.44	97.4536	35.44	149.5	79.5	79.2
1	1	0	1	0	1	1	0	1	1	0	0	1	1	1	0	4980.91	16.8122	30.2168	14.401	8.50869	3.17472	0.0307173	52.4298	22.9934	0	26.97	1156.87	1036.44	5.3	11.06	461.65	22.93	3010.62	16.59	96.57	279.6	190.733	86.2333	23.704	82.5	20.1584	1.34093	54	54.18	109.767	70.88	121	73	88.2
1	0	1	1	1	1	1	0	0	0	1	0	0	0	1	1	3870.48	18.93	27.6291	13.2867	7.78509	3.06241	0.453432	52.8152	8.53125	0	33.87	1003.93	857.12	16.46	19.92	439.71	179.84	2680.35	11.67	115.44	168.88	186.8	83.1	23.8148	87.4	18.9233	1.39264	49.4	50.31	80.9182	79.74	118	73	79.2
1	0	1	1	1	1	1	1	1	1	0	1	0	1	1	1	3137.5	20.5234	30.2745	11.4454	7.92575	4.95395	0.76016	48.663	7.64941	0	33.58	1260.38	1097.4	20.69	45.84	512.23	87.93	2812.71	17.99	120	224.17	189.6	89.4	24.8691	89.8	21.3577	1.38049	54.5	42.57	90.0655	53.16	119	62.5	79.2
1	1	1	1	0	1	1	0	1	1	0	0	0	0	0	0	1174.64	20.7553	32.9233	14.0673	11.5235	2.81959	0.0612954	45.8694	3.92631	0	8.12	203.94	151.62	0.14	2.75	118.62	12.45	1140.99	3.65	34.93	89.79	187	82.1	23.4779	83	22.7787	1.27306	43	50.31	56.9945	141.76	118.5	71.5	81
1	0	0	0	1	1	1	0	1	1	1	0	0	1	1	1	3981.77	14.8035	35.8574	18.2384	9.76449	2.34167	0.117536	48.5693	12.1423	0.542472	19.9	2787.49	2612.48	16.1	28.24	1257.93	504.97	2167.01	39.97	160.1	363.16	184.6	83.2	24.4152	88.5	22.4252	1.3891	52	42.57	37.9964	256.94	122.5	62	82.8
1	0	0	1	1	1	1	0	0	1	1	1	0	1	1	1	1477.43	33.5638	10.7457	5.03781	2.67424	1.33408	0.152292	54.5137	10.4993	0	8.03	1036.14	782.17	6.83	61.45	977.41	179.64	2056.47	25.84	83.63	440.87	187.267	81.2	23.1545	86.6	17.7013	1.47755	61.3	54.18	88.3064	62.02	123	69	72
1	0	1	1	0	1	1	0	0	1	0	0	1	1	1	0	2456.94	12.741	39.8764	12.4728	12.8318	7.87197	0.0146523	47.1561	2.08715	0	19.2	286.47	206.92	1.03	6.14	331.94	300.6	864.18	12.56	81.12	66.26	185.2	79.1	23.0619	78.6667	19.3456	1.22648	55.1	50.31	68.9564	62.02	122	72	196.2
1	0	0	1	1	1	1	1	1	1	1	1	0	0	0	#NULL!	4254.86	12.3087	29.8099	11.4011	7.16428	4.35525	0.0698025	57.3264	14.4108	0	21.91	2782.26	1473.9	14.8	8.51	436.06	98.9	937.94	27.51	51.54	74.23	191.867	80	21.7316	86.4667	18.7667	1.18239	54.8	46.44	100.268	79.74	134	72.5	86.4
1	0	1	1	1	1	1	1	1	0	0	1	1	1	1	0	6316.64	10.6962	46.7707	14.7211	20.0385	7.20953	0.0512931	42.5315	2.57352	0	66.72	1253.67	1018.73	9.08	48.79	806.34	426.89	2388.3	28.26	212.18	181.02	180.6	64.1	19.6527	75.1667	25.8596	1.01204	46.7	58.05	94.6391	88.6	120	61	82.8
1	1	2	1	0	1	1	0	0	0	1	0	0	1	1	0	3250.42	12.9829	44.6536	11.1669	16.879	11.5988	0.0913728	42.2948	11.5653	0	23	628.1	494.01	11.61	24.99	193.15	61.29	770.16	19.37	147.46	32.35	185.933	82.4	23.8349	88.5667	27.7099	1.29913	56.5	42.57	58.7536	132.9	126.5	61	77.4
1	0	1	1	0	1	1	0	0	0	0	0	0	1	1	1	#NULL!	#NULL!	#NULL!	#NULL!	#NULL!	#NULL!	#NULL!	#NULL!	#NULL!	#NULL!	#NULL!	#NULL!	#NULL!	#NULL!	#NULL!	#NULL!	#NULL!	#NULL!	#NULL!	#NULL!	#NULL!	176	64.9	20.9517	80.2	21.2409	1.25764	51.3	42.57	83.7327	124.04	130.5	82	75.6
1	0	0	1	0	1	1	1	1	0	0	0	1	0	0	0	3330.88	21.694	20.7189	7.66555	5.34454	2.61012	0.01351	56.7334	14.4394	0	16.05	1618.51	1208.19	9.01	45.69	767.25	603.91	2010.69	20.97	117.36	185.58	184.9	76.3	22.3178	77.3333	22.5551	1.49653	54.7	38.7	116.452	115.18	130.5	72	79.2
1	0	2	1	0	1	1	1	1	0	0	0	1	0	1	0	1862.46	29.1056	24.9879	12.2403	7.4611	2.15038	0.0386586	45.1962	22.2222	0	7.78	546.61	430.58	0.48	3.16	286.24	79.96	1895.71	3.6	58.25	96.91	186.867	78.7	22.5378	80.3	23.3201	1.30618	48.2	46.44	71.4191	88.6	126	74.5	86.4
1	#NULL!	0	1	1	1	1	1	#NULL!	#NULL!	#NULL!	#NULL!	#NULL!	#NULL!	#NULL!	0	3422.79	17.8521	37.2433	11.2119	12.4714	9.01632	0.0946595	44.5928	15.0859	0	24.08	1068.86	772.41	10.73	20.52	691.86	134.16	1853.67	31.19	163.57	91.06	159.53	58.8	23.1	72.4	21.531	1.52202	52.2	42.57	89.01	97.46	134	77.5	90
2	0	2	1	1	0	1	0	0	0	0	0	0	0	0	0	2301.29	19.3579	37.6264	18.1346	9.65982	3.817	0.328512	42.7187	8.21106	0	19.66	1028.38	671.75	2.73	5.59	174.01	48.51	1573.54	11.14	167.25	284.76	162.833	58.3	21.9878	77.6	33.4844	1.16277	32.7	65.79	96.0464	159.48	105.5	65	73.8
1	1	1	1	1	1	1	0	1	0	0	1	0	1	1	0	2513.21	14.7302	38.0812	15.0119	11.4989	5.35014	0.204122	46.9058	5.21565	0	16.53	1247.18	1163.9	6.7	17.59	449.85	37.57	1082.66	21.38	179.63	252.06	181.067	79	24.0963	90.1	26.0571	1.26361	40.5	54.18	93.9355	150.62	133	79	90
1	#NULL!	#NULL!	#NULL!	#NULL!	#NULL!	#NULL!	#NULL!	#NULL!	#NULL!	#NULL!	#NULL!	#NULL!	#NULL!	#NULL!	#NULL!	2312.49	18.9787	21.7752	7.44911	6.35937	3.10963	0.0311352	58.4287	20.6288	0	13.17	161.61	121.31	0.14	3.67	489.12	139.08	1107.15	5.82	86	145.85	174.767	72.4	23.704	85.2	27.183	1.17009	47.1	58.05	72.4745	239.22	136.5	83.5	82.8
1	0	1	0	1	1	1	0	1	0	1	0	0	0	0	0	2240.23	19.373	29.1104	14.6556	8.53305	1.97257	0.0682966	50.9376	8.67947	0	23.06	2590.47	368.12	1.66	4.16	574.86	95.96	1751.1	18.03	53.07	151.81	180.3	79.9	24.5785	81.4333	25.3734	1.24702	49.7	61.92	105.545	53.16	121.5	64.5	81
1	0	1	0	1	1	1	0	1	0	1	0	0	0	0	1	#NULL!	#NULL!	#NULL!	#NULL!	#NULL!	#NULL!	#NULL!	#NULL!	#NULL!	#NULL!	#NULL!	#NULL!	#NULL!	#NULL!	#NULL!	#NULL!	#NULL!	#NULL!	#NULL!	#NULL!	#NULL!	171.1	71.5	24.4234	84.4333	26.9577	1.28153	45.1	54.18	122.081	106.32	142.5	85.5	82.8
2	0	0	1	0	1	1	1	1	1	1	1	1	1	0	0	1971.21	17.1306	34.9003	15.8476	8.04479	3.6617	0.0136971	47.5829	9.29782	0	11.14	335.1	268.84	1.68	3.35	315.21	120.16	951.77	10.4	50.98	83.02	167.1	61.2	21.9179	75.6333	37.4991	1.04796	32.9	77.4	104.138	79.74	113	68.5	86.4
1	1	0	1	1	1	1	0	1	1	0	1	0	0	1	0	2154.11	17.9471	30.5249	11.0551	11.7946	4.5499	0.0710269	50.9964	7.99958	0	21.93	423.73	221.58	0.31	8.5	230.6	208.57	978.74	10.12	58.99	42.47	182.867	80.9	24.1924	85.6333	29.0883	1.18695	46.2	58.05	93.9355	53.16	110.5	62.5	75.6
2	1	2	1	0	1	1	0	1	0	0	0	0	1	0	0	781.859	17.7065	40.6224	18.5673	12.6391	2.67056	0.0345331	41.4704	7.84796	0	6.18	234.54	213.81	1.2	1.5	52.28	2.9	357.72	4.47	23.43	31.43	168.3	59.57	21.03	69.07	32.1799	1.08937	38.2	69.66	75.2891	186.06	116	74.5	73.8
1	0	0	1	0	1	1	0	1	0	0	0	0	1	1	2	#NULL!	#NULL!	#NULL!	#NULL!	#NULL!	#NULL!	#NULL!	#NULL!	#NULL!	#NULL!	#NULL!	#NULL!	#NULL!	#NULL!	#NULL!	#NULL!	#NULL!	#NULL!	#NULL!	#NULL!	#NULL!	185	81	23.6669	86	32.1948	1.1277	40	46.44	125.951	106.32	135.5	80.5	91.8
1	0	2	1	0	0	1	0	1	1	1	1	0	0	0	0	1637.6	21.7684	43.67	15.7181	16.1853	7.271	0.252809	34.4602	2.85051	0	13.23	346.14	245.48	0.83	10.54	162.16	178.08	468.1	8.52	40.45	38.1	186.73	83.9	23.92	85.5	28.4374	1.27497	50.1	42.57	106.953	124.04	113	67	73.8
2	0	2	1	0	1	1	0	1	0	0	0	1	0	0	0	2759.67	10.5448	38.147	14.7083	14.917	6.7019	0	51.025	7.76906	0	23.11	478.02	324.4	1.09	8.04	269.7	244.63	1064.16	7.58	79.41	95.53	171.2	69.5	23.7125	80.8667	35.8164	1.24699	35.4	50.31	71.7709	106.32	108.5	73	77.4
2	0	2	1	0	1	0	0	0	1	0	0	1	1	0	0	2309.65	11.0337	22.0358	5.00725	8.63898	4.51627	0.109107	66.1209	19.9857	0	15.6	119.02	110.26	2.26	9.45	712.06	118.66	1342.26	31.47	77.4	86.92	175.667	70.4	22.8136	78.4	33.4372	1.18512	39.2	77.4	76.3445	141.76	127	70	75.6
2	0	2	1	1	1	1	1	1	0	0	0	0	0	1	0	1741.31	14.674	25.4033	13.7121	7.61842	1.78314	0.0155056	59.2245	23.2814	0	7.19	270.22	228.32	1.06	2.69	182.98	3.71	1159.7	8.47	20.27	88.73	163.6	54.8	20.4745	70	34.332	1.1653	36.5	69.66	113.285	53.16	102.5	55.5	86.4
2	0	1	1	0	1	1	0	1	0	1	0	1	1	0	0	3492.13	15.4381	21.2208	10.6568	5.25753	2.66227	0.175251	62.5051	21.2019	0	16.88	500.63	439.46	18.44	39.04	1242.9	264.83	2579.51	67.52	76.33	263.7	177.533	71.1	22.5585	74.6667	33.9204	1.34484	#NULL!	42.57	107.656	62.02	99.5	67	72
2	0	1	1	0	1	1	0	1	0	1	1	0	0	0	1	1785.31	23.727	32.9943	13.228	9.94115	5.09156	0.630144	42.8251	0.250937	0	46.3	1147.33	712.75	6.86	18.97	807.68	1233.08	1461.27	17.83	128.62	555.01	172.7	58.6	19.6478	71.2667	33.5704	1.10995	31.9	61.92	99.9164	62.02	114.5	70.5	81
2	0	1	1	0	1	0	0	1	0	1	0	0	1	0	0	496.397	16.5513	13.4711	5.94686	3.15474	1.74054	0	68.8885	0.644646	0	9.65	86.45	36.36	0.31	1.19	110.68	114.78	519.08	2.6	14.97	19.09	170.667	59.9	20.565	71.3667	32.4942	1.08628	44.1	69.66	75.2891	88.6	113.5	62	88.2
2	1	1	1	1	1	1	0	1	0	1	0	0	1	0	1	2132.17	12.3705	37.7911	13.6129	11.4602	5.29321	0.0295474	46.3753	18.4151	4.17885	12.69	1203.45	1128.65	1.4	5.32	115.89	7.09	540.79	7.84	52.81	74.29	171.3	66.3	22.5943	81.0333	39.9912	1.10963	33.8	50.31	94.9909	106.32	116.5	68	79.2
1	0	2	1	1	0	1	1	1	0	1	1	1	1	1	0	2017.6	15.5056	32.3628	11.7987	10.7415	5.89266	0.0401468	51.6615	17.2126	0	13.33	335.46	292.15	1.37	6.81	207.97	37.55	914.97	9.21	58.29	72.28	177	77.7	24.8013	85.2333	32.9778	1.26645	36.6	30.96	59.8091	88.6	126	77.5	79.2
2	0	2	1	1	0	0	1	0	0	1	1	1	0	1	1	1709.04	11.6089	51.3816	24.993	12.4333	5.91386	0.0631935	37.1601	10.6376	0	8.27	1171.61	1111.32	4.26	5.74	81.84	4.8	721.82	5.88	35.33	65.67	174.2	68.6	22.6062	75.1333	32.9466	1.23777	36.7	61.92	123.488	79.74	110.5	62.5	82.8
2	1	2	1	1	1	1	0	1	0	0	0	0	0	0	0	2357.34	14.3755	51.7243	13.8779	22.6475	10.984	0.0229071	34.0621	1.89196	0	7.35	536.06	341.62	1.32	9.17	246.78	392.33	880.26	8.72	51.79	52.14	168.9	66.3	23.241	74.3667	34.4929	1.07058	34.8	65.79	107.656	62.02	126	71.5	79.2
2	0	1	1	1	1	1	0	1	0	0	0	1	1	0	0	2634.22	16.7792	30.9541	16.0476	9.22133	2.79134	0.0854143	51.7497	21.2055	0	18.25	364.4	288.02	0.29	7.11	297.21	37.82	1660.7	15.25	46.75	166.95	177.467	66.7	21.1784	86.7	32.6188	1.20173	37.3	50.31	99.9164	62.02	103.5	58	79.2
2	1	2	0	0	1	0	0	1	1	0	0	0	1	0	0	1985.93	13.8293	38.6433	19.0792	10.4143	2.06654	0.131425	47.2605	8.98521	0	9.01	789.97	748.55	2.19	8.64	126.46	4.4	646.12	6.79	95.95	100.41	167.467	65.6	23.3909	83.5333	35.682	1.07204	35.5	54.18	91.8245	141.76	113	73.5	84.6
2	0	2	1	1	1	1	1	1	0	0	0	0	1	0	1	2472.84	16.1385	30.3537	12.9859	8.31998	2.89707	0.131023	51.8658	21.9796	1.45582	17.08	567.19	522.22	1.59	17.27	549.21	502.64	1139.8	9.53	49.93	80.39	173.933	56.1	18.5437	69.6667	32.1692	1.07936	34.9	54.18	163.244	132.9	108	65.5	84.6
2	1	1	1	1	0	1	1	1	1	0	1	1	1	0	0	3134.38	10.0537	30.965	12.3154	10.8251	3.81894	0.0172283	58.4627	10.5641	0	32.41	555.28	422.79	3.09	12.49	261.69	237.93	874.37	11.78	45.52	82.15	169.833	54.2	18.7912	76.3	32.3995	1.13604	36.7	85.14	53.4764	62.02	103	57	79.2
2	0	2	1	0	1	0	1	1	1	1	0	0	1	1	0	2415.94	25.504	29.3216	12.9863	7.20094	5.89337	0.0149011	44.6022	15.5418	0	21.74	395.15	125.6	0.48	4.58	157.7	125.97	344.71	21.61	61.86	8.47	167.633	58.5	20.8178	74.9333	36.508	1.13625	34	73.53	124.192	212.64	104.5	63.5	84.6
2	0	2	1	0	1	0	0	0	1	1	0	0	0	0	0	1744.52	18.5908	32.28	13.3154	10.9217	3.59068	0.0257951	48.653	8.64194	0	15.86	877.98	179.31	0.22	5.98	212.62	7.38	1047.6	6.86	58.66	89.87	166.133	57.2	20.7244	75.1	32.1	1.08846	38	69.66	93.2318	115.18	121.5	75	77.4
2	0	1	1	0	1	1	1	0	0	1	1	1	1	0	1	3106.64	15.7122	39.8688	21.5422	12.1095	2.7174	0.0260732	44.1918	9.85244	0	17.29	740.55	595.3	0.83	6.6	254.43	37.12	2417.89	9.11	43.27	157.41	172	73.9	24.9797	81.7667	38.3732	1.21849	40.5	58.05	127.71	97.46	127.5	84.5	81
2	0	0	1	1	0	1	0	1	0	0	1	0	0	0	0	2429.5	15.9341	32.9215	14.9994	10.0428	2.53756	0.0407491	50.4663	8.40172	0.296357	20.66	870.23	634.05	2.91	5.64	470.46	358.39	1530.63	18.16	64.47	108.39	165.367	68.2	24.9395	78	32.9722	1.40565	46.2	50.31	119.266	62.02	124.5	73.5	75.6
2	0	0	1	1	1	1	0	0	1	1	1	1	0	0	0	1624.57	21.5244	26.3257	10.969	8.38189	4.13278	0.144038	51.4794	2.8906	0	23.07	821.42	329.85	1.52	11.96	313.37	369.18	830.65	8.6	90.01	84.66	167.5	64	22.8113	76.9333	32.1751	1.15419	45.5	61.92	76.3445	44.3	132.5	72	82.8
2	0	0	0	1	1	1	0	0	0	1	0	0	0	0	1	776.151	16.1051	26.1483	8.3373	8.40687	3.86136	1.0784	57.0714	3.06126	0	9.63	389.13	340.86	8.75	5.73	200.09	82.29	386.35	9.39	19.05	28.95	172.4	70.7	23.7873	78.2333	34.2901	1.27997	#NULL!	65.79	131.58	97.46	132.5	64.5	77.4
2	0	1	1	1	1	1	0	0	0	1	1	0	0	0	1	1132.18	8.11887	15.8906	6.64561	4.52315	1.28778	0.00794929	74.9848	16.962	0	17.07	229.01	56.64	0.05	4.35	172.41	333.09	314.52	3.1	26.06	29.63	170.5	72.1	24.802	86.1	34.1212	1.18733	41.8	61.92	94.9909	106.32	124	65	81
2	1	2	1	1	1	1	0	0	0	1	1	1	1	0	0	1894.1	17.6823	34.2922	17.1913	9.8548	3.54469	0.023758	47.6152	12.4555	0	20.41	4555.82	427.87	1.13	5.24	309.83	70.88	1708.54	8.82	66.24	132.08	166.167	62.6	22.6718	79.7	36.1732	1.13803	39.6	61.92	105.545	53.16	117	69.5	90
2	0	2	1	0	0	1	1	1	1	1	1	1	1	0	1	1197.42	15.1325	20.2334	9.57555	4.78778	2.0519	0.187903	63.7602	16.8629	0	9.66	1164.61	1101.99	12.35	23.86	624.31	274.34	554.5	20.11	36.83	181.76	169.5	67.8	23.5988	83	36.8672	1.25756	38.2	54.18	54.5318	115.18	112.5	73.5	84.6
2	0	0	0	1	1	1	0	0	0	1	0	1	0	0	1	1181.25	28.8033	22.4381	7.09332	6.84951	4.92952	1.86666	47.9593	0.237037	0	13.8	782.07	680.7	17.6	11.14	222.75	79.23	379.69	9.82	103.05	304.08	168	65	23.03	80.7333	32.0107	1.1685	45.7	61.92	104.138	79.74	113.5	73.5	84.6
2	1	1	1	1	0	1	0	1	0	0	1	0	0	0	0	1394.77	9.43809	11.9697	3.37474	3.52315	1.92934	0.116148	77.4548	0	0	14.09	243.1	101.87	0.51	3.71	114.57	85.14	466.95	7.96	38.78	51.4	160.9	63.9	24.6825	72.0667	39.9723	1.16953	33.4	54.18	86.5473	70.88	120	65	93.6
2	0	0	1	0	1	1	0	1	0	1	0	0	0	0	1	1869.53	13.5949	34.0786	16.5025	10.952	3.95715	0.0818388	51.9125	14.8701	0	18.29	369.19	179.63	0.52	13.02	984.93	146.24	1035.23	8.84	46.96	108.87	159.5	61.9	24.3315	73.2667	34.3116	1.13432	44.9	50.31	92.88	97.46	118	67.5	81
2	1	2	1	1	1	0	0	1	0	0	1	1	1	1	1	1439.95	18.7478	13.988	6.45021	4.75641	1.4813	0.156255	66.1911	20.8368	0	13.05	1568.32	1463.86	17.11	24.21	711.47	166.73	1581.67	25.01	50.97	260.81	161	61.1	23.5716	81.3333	37.6693	1.1142	36.8	46.44	123.488	79.74	134	90.5	66.6
2	0	1	1	1	1	1	0	0	1	1	1	0	1	1	0	1661.82	25.6513	39.0583	14.7471	12.1908	5.13412	0.276203	35.0386	1.13369	0	14.12	958.2	736.1	3.61	13.8	341.71	163.53	1138.89	8.61	122.08	184.72	176.433	73.8	23.708	87.8667	36.9755	1.0575	33.1	61.92	68.2527	124.04	110	69	88.2
[truncated: 2 more columns]
